# Supplementary material for: TIMP-3 Expression Associates with Malignant Behaviors and Predicts Favorable Survival in HCC
Source: PLoS One. 2014 Aug 29;9(8):e106161. doi: 10.1371/journal.pone.0106161 (PMC4149530; doi:10.1371/journal.pone.0106161)
Supplement: Table S1 — Clinical data of 101 HCC patients for statistical analysis. (XLS) [file pone.0106161.s001.xls]

## Sheet: original data
timp3 (P=1 N=0)	gender (M=1 F=0)	HBV(P=1 N=0)	cirrhosis(P=1 N=0)	ly(P=1 N=0)	distant(P=1 N=0)	TNM2	age(<60=1 ≥60=0)	censor (dead=1 live=0)	size (>5=1 ≤5=0)	os	dfs	veinvasion(P=1 N=0)	TNM1	gra1	grade2
0	1	1	0	0	0	3	1	0	0	85	85	0	0	1	1
0	1	1	1	0	0	3	1	0	1	43	43	0	0	2	1
0	1	1	0	1	0	3	1	0	0	80	65	1	0	2	1
1	1	0	0	0	0	3	0	0	0	66	26	0	0	2	1
0	1	1	0	0	0	2	0	0	0	79	61	0	1	1	1
0	1	0	0	1	0	3	0	1	1	11	6	1	0	2	1
0	1	0	0	1	1	4	1	1	0	39	18	0	0	3	0
1	1	0	1	0	0	2	1	0	1	78	70	0	1	2	1
1	1	0	0	0	0	1	1	0	0	77	54	0	1	2	1
0	1	0	0	0	0	3	1	1	0	11	11	0	0	2	1
0	1	0	0	1	1	4	0	1	1	14	3	1	0	2	1
0	1	1	1	1	1	4	0	1	1	13	2	1	0	2	1
0	1	1	0	0	0	3	1	1	1	49	46	1	0	1	1
1	1	1	1	0	0	3	1	0	1	21	13	1	0	2	1
0	1	1	1	0	0	1	0	0	0	77	77	0	1	1	1
1	0	0	0	1	0	2	1	1	1	11	10	0	1	2	1
0	1	0	0	1	0	3	1	1	1	4	1	1	0	3	0
0	1	1	1	0	0	2	1	0	1	27	27	0	1	2	1
1	1	1	1	0	0	1	1	0	0	74	52	0	1	2	1
1	1	1	1	0	0	3	1	1	0	43	32	1	0	2	1
0	1	1	1	0	0	2	1	1	0	32	20	0	1	2	1
1	0	1	1	0	0	2	1	0	0	73	73	0	1	2	1
0	1	1	0	0	0	2	1	1	1	29	28	1	1	3	0
0	0	1	1	0	0	1	1	0	0	73	73	0	1	2	1
1	1	1	0	0	0	2	1	0	1	73	50	0	1	2	1
1	0	1	1	1	0	2	1	1	0	2	0.5	1	1	2	1
1	1	1	0	0	0	3	0	0	1	75	60	0	0	2	1
0	1	1	1	0	0	1	1	0	0	72	72	1	1	2	1
1	1	1	0	0	0	2	1	1	0	29	21	0	1	3	0
0	1	1	1	0	0	3	1	1	1	35	9	0	0	2	1
0	1	0	0	0	0	1	1	0	0	67	48	0	1	2	1
0	0	0	0	0	0	3	1	1	1	25	10	1	0	2	1
0	1	1	0	1	0	3	1	1	1	4	1	1	0	3	0
0	1	1	0	0	1	4	1	1	1	16	13	1	0	3	0
1	1	0	0	0	0	3	1	0	1	66	52	1	0	3	0
0	1	1	0	0	0	2	1	1	1	16	15	0	1	3	0
0	1	1	1	0	0	1	1	1	0	4	2	0	1	2	1
0	1	0	0	1	0	3	1	1	1	8	7	1	0	2	1
0	1	1	0	1	0	3	1	1	1	6	2	1	0	3	0
1	1	1	1	0	0	1	1	0	0	68	55	0	1	2	1
0	1	0	0	0	0	2	1	1	0	17	10	0	1	2	1
0	1	1	1	0	0	3	1	1	1	11	8	1	0	2	1
0	1	1	1	0	0	2	1	1	0	14	10	0	1	1	1
0	0	0	0	1	0	3	0	1	1	4	2	0	0	2	1
1	1	1	1	1	0	3	1	1	1	4	1.5	1	0	2	1
0	1	1	1	0	0	1	0	0	0	62	62	0	1	2	1
0	1	1	1	1	0	3	1	1	1	5	2	0	0	3	0
0	1	1	1	1	0	3	0	1	1	1	0	0	0	3	0
0	1	1	1	0	0	1	1	1	0	3	1	1	1	2	1
1	0	1	1	0	0	3	1	1	1	22	21	0	0	2	1
0	1	1	1	0	0	2	1	0	0	57	51	0	1	2	1
0	1	1	0	0	0	2	1	0	1	57	40	0	1	1	1
1	0	1	1	0	0	2	0	0	1	57	57	0	1	2	1
0	1	1	1	0	0	3	1	1	1	17	16	1	0	2	1
1	1	0	0	0	0	3	1	1	1	6	2	1	0	2	1
0	1	0	0	1	0	3	1	1	1	30	29	0	0	2	1
0	1	0	0	0	0	3	1	1	1	32	29	1	0	3	0
1	1	0	0	1	0	3	1	0	1	55	55	0	0	3	0
0	1	1	1	0	0	2	1	0	1	55	38	0	1	2	1
1	1	1	0	0	0	2	1	0	0	54	54	1	1	2	1
1	1	1	1	0	0	2	1	1	0	5	3	0	1	2	1
0	0	1	0	0	0	2	1	1	0	16	13	1	1	2	1
1	1	1	0	0	0	3	0	1	1	4	1	1	0	2	1
0	0	0	0	0	0	2	0	0	0	54	54	0	1	2	1
0	1	1	0	0	0	3	1	1	0	6	2	0	0	2	1
0	1	0	0	0	0	3	1	1	1	4	2	1	0	2	1
0	1	1	1	0	0	3	1	0	1	50	50	0	0	2	1
1	1	0	0	0	0	3	1	0	1	50	33	0	0	2	1
0	1	1	1	0	0	3	1	1	1	5	2	0	0	2	1
1	1	0	0	0	0	2	0	0	1	49	49	0	1	1	1
0	1	0	0	0	0	1	0	0	0	47	47	0	1	2	1
1	1	0	0	0	0	2	1	1	0	5	2	1	1	2	1
0	1	1	0	0	0	2	1	1	1	19	19	1	1	2	1
1	0	0	0	0	0	3	0	0	0	46	46	0	0	2	1
0	1	1	0	0	0	3	1	1	0	16	6	0	0	2	1
0	1	0	0	0	0	3	0	1	1	35	32	1	0	2	1
1	1	0	0	0	0	2	1	0	0	46	46	0	1	2	1
1	1	1	1	0	0	2	1	0	1	44	44	0	1	1	1
0	1	0	0	0	0	2	1	1	1	2	0.5	1	1	2	1
1	1	1	0	0	0	3	1	1	1	37	30	1	0	2	1
1	0	1	1	0	0	2	0	0	0	41	41	0	1	2	1
0	1	0	0	1	0	2	1	1	1	19	17	0	1	3	0
1	1	0	0	0	0	2	1	0	1	40	40	0	1	1	1
0	1	1	0	0	0	3	0	1	1	32	23	1	0	1	1
1	1	0	0	0	0	2	0	0	0	39	39	0	1	2	1
1	1	1	1	0	0	2	1	0	1	38	38	0	1	2	1
0	1	1	0	0	0	2	0	1	0	12	5	0	1	2	1
1	1	1	1	1	0	1	0	0	0	37	28	0	1	2	1
0	0	0	0	1	0	2	1	0	1	37	37	0	1	2	1
0	1	1	0	0	0	3	1	1	1	20	13	1	0	2	1
0	1	1	1	1	0	3	1	1	0	26	12	1	0	2	1
1	0	1	1	0	0	3	0	1	1	13	2	0	0	3	0
0	1	1	1	1	1	4	1	1	1	34	19	1	0	3	0
0	0	1	1	1	0	1	1	0	1	38	21	0	1	1	1
0	0	1	0	0	0	2	1	1	0	24	23	0	1	3	0
0	1	0	0	0	0	2	0	0	0	52	52	0	1	2	1
0	1	1	1	1	0	3	1	1	1	16	10	1	0	2	1
1	1	1	1	0	0	3	1	1	1	9	8	0	0	2	1
0	0	1	0	1	1	4	1	1	0	17	15	1	0	3	0
0	1	1	1	1	0	3	1	1	1	33	9	0	0	2	1
0	1	1	1	1	1	2	1	1	0	27	23	1	0	2	1
